# Supplementary material for: Catalytically Active Light Printed Microstructures
Source: Adv Mater. 2025 Jun 6;37(34):2506663. doi: 10.1002/adma.202506663 (PMC12392858; doi:10.1002/adma.202506663)
Supplement: Supplementary file 2 — Supporting Information [file ADMA-37-2506663-s002.zip]

Archive with 4 entries (4 files):
- Supplementary File 2.txt
- Supplementary Files 3.txt
- Supplementary Files 4.txt
- Supplementary Files 5.txt
