# Supplementary material for: Catalytically Active Light Printed Microstructures
Source: Adv Mater. 2025 Jun 6;37(34):2506663. doi: 10.1002/adma.202506663 (PMC12392858; doi:10.1002/adma.202506663)
Supplement: Supplementary file 2 — Supporting Information [file ADMA-37-2506663-s002.zip › Supplementary File 2.txt]

;y0
S1
G0 X0 Y2
V X0.1
S100
G0 X16 Y2
S1
V X2.2

;Pause
M601

;y1
S1
G0 X0 Y4
V X0.15
S100
G0 X16 Y4
S1
V X2.2

;Pause
M601

;y2
S1
G0 X0 Y6
V X0.20
S100
G0 X16 Y6
S1
V X2.2

;Pause
M601

;y3
S1
G0 X0 Y8
V X0.25
S100
G0 X16 Y8
S1
V X2.2

;Pause
M601

;y4
S1
G0 X0 Y10
V X0.30
S100
G0 X16 Y10
S1
V X2.2

;Pause
M601

;y5
S1
G0 X0 Y12
V X0.35
S100
G0 X16 Y12
S1
V X2.2

;Pause
M601

;y6
S1
G0 X0 Y14
V X0.4
S100
G0 X16 Y14
S1
V X2.2

;Pause
M601

;y7
S1
G0 X0 Y14
V X0.45
S100
G0 X16 Y14
S1
V X2.2

;Pause
M601

;y8
S1
G0 X0 Y14
V X0.5
S100
G0 X16 Y14
S1
V X2.2

;Pause
M601
