# Supplementary material for: Catalytically Active Light Printed Microstructures
Source: Adv Mater. 2025 Jun 6;37(34):2506663. doi: 10.1002/adma.202506663 (PMC12392858; doi:10.1002/adma.202506663)
Supplement: Supplementary file 2 — Supporting Information [file ADMA-37-2506663-s002.zip › Supplementary Files 3.txt]

S1

V X0.35
V Y0.35

G00 X4.323 Y11.828

S100

G01 X4.282 Y11.809
G01 X4.207 Y11.772
G01 X4.132 Y11.734
G01 X4.057 Y11.696
G01 X3.983 Y11.656
G01 X3.91 Y11.616

G01 X3.837 Y11.575

G01 X3.765 Y11.533

G01 X3.693 Y11.49

G01 X3.623 Y11.447

G01 X3.552 Y11.402

G01 X3.483 Y11.357

G01 X3.413 Y11.312

G01 X3.345 Y11.265

G01 X3.277 Y11.218

G01 X3.21 Y11.17

G01 X3.144 Y11.121

G01 X3.045 Y11.047

G01 X2.981 Y10.997

G01 X2.917 Y10.946

G01 X2.854 Y10.894

G01 X2.791 Y10.841

G01 X2.729 Y10.788

G01 X2.668 Y10.734

G01 X2.608 Y10.68

G01 X2.549 Y10.625

G01 X2.49 Y10.569

G01 X2.433 Y10.512

G01 X2.376 Y10.455

G01 X2.32 Y10.397

G01 X2.265 Y10.339

G01 X2.211 Y10.279

G01 X2.158 Y10.22

G01 X2.105 Y10.159

G01 X2.054 Y10.098

G01 X2.004 Y10.036

G01 X1.955 Y9.973

G01 X1.908 Y9.91

G01 X1.861 Y9.846

G01 X1.816 Y9.782

G01 X1.772 Y9.716

G01 X1.729 Y9.65

G01 X1.687 Y9.584

G01 X1.647 Y9.517

G01 X1.609 Y9.449

G01 X1.572 Y9.38

G01 X1.536 Y9.311

G01 X1.503 Y9.241

G01 X1.471 Y9.171

G01 X1.441 Y9.1

G01 X1.412 Y9.028

G01 X1.386 Y8.956

G01 X1.362 Y8.883

G01 X1.34 Y8.81

G01 X1.32 Y8.736

G01 X1.303 Y8.662

G01 X1.288 Y8.587

G01 X1.275 Y8.512

G01 X1.266 Y8.437

G01 X1.259 Y8.361

G01 X1.255 Y8.285

G01 X1.254 Y8.21

G01 X1.256 Y8.134

G01 X1.262 Y8.058
G01 X1.262 Y8.058
G01 X1.265 Y8.02
G01 X1.27 Y7.983
G01 X2.349 Y8.61
G01 X2.386 Y8.63
G01 X2.605 Y8.751
G01 X2.641 Y8.772
G01 X2.678 Y8.792
G01 X2.715 Y8.812
G01 X2.751 Y8.831
G01 X2.788 Y8.851
G01 X2.825 Y8.871
G01 X3.232 Y9.086
G01 X3.269 Y9.105
G01 X3.306 Y9.124
G01 X3.343 Y9.143
G01 X3.381 Y9.162
G01 X3.418 Y9.181
G01 X3.456 Y9.2
G01 X3.493 Y9.219
G01 X3.531 Y9.237
G01 X3.568 Y9.256
G01 X3.606 Y9.275
G01 X3.643 Y9.293
G01 X3.681 Y9.312
G01 X3.719 Y9.33
G01 X3.757 Y9.348
G01 X3.794 Y9.367
G01 X3.832 Y9.385
G01 X3.87 Y9.403
G01 X3.908 Y9.421
G01 X3.946 Y9.439
G01 X3.984 Y9.456
G01 X4.022 Y9.474
G01 X4.061 Y9.492
G01 X4.099 Y9.509
G01 X4.137 Y9.527
G01 X4.175 Y9.544
G01 X4.214 Y9.562
G01 X4.252 Y9.579
G01 X4.291 Y9.596
G01 X4.329 Y9.613
G01 X4.368 Y9.63
G01 X4.406 Y9.647
G01 X4.445 Y9.664
G01 X4.484 Y9.681
G01 X4.523 Y9.697
G01 X4.561 Y9.714
G01 X4.6 Y9.73
G01 X4.639 Y9.747
G01 X4.678 Y9.763
G01 X4.717 Y9.779
G01 X4.756 Y9.795
G01 X4.795 Y9.811
G01 X4.834 Y9.827
G01 X4.874 Y9.843
G01 X4.913 Y9.859
G01 X4.952 Y9.875
G01 X4.991 Y9.89
G01 X5.031 Y9.906
G01 X5.07 Y9.922
G01 X5.109 Y9.937

G01 X5.346 Y10.03
G01 X5.385 Y10.045
G01 X5.425 Y10.06
G01 X5.464 Y10.076
G01 X5.504 Y10.091
G01 X5.543 Y10.106
G01 X5.583 Y10.122

G01 X5.937 Y10.262
G01 X5.976 Y10.278
G01 X6.015 Y10.294
G01 X6.054 Y10.31
G01 X6.093 Y10.326
G01 X6.132 Y10.343
G01 X6.171 Y10.359
G01 X6.21 Y10.376


G01 X7.823 Y11.033

G01 X7.649 Y10.816

G01 X7.601 Y10.753

G01 X7.554 Y10.69
G01 X7.507 Y10.626
G01 X7.461 Y10.562
G01 X7.415 Y10.497
G01 X7.37 Y10.433
G01 X7.326 Y10.368
G01 X7.281 Y10.303
G01 X7.238 Y10.237
G01 X7.194 Y10.172

G01 X7.152 Y10.106

G01 X7.109 Y10.04

G01 X7.067 Y9.974

G01 X7.025 Y9.907

G01 X6.983 Y9.841

G01 X6.942 Y9.774

G01 X6.901 Y9.707

G01 X6.861 Y9.64

G01 X6.821 Y9.573

G01 X6.781 Y9.506

G01 X6.741 Y9.439
G01 X6.721 Y9.405
G01 X6.702 Y9.371
G01 X6.682 Y9.338
G01 X6.662 Y9.304
G01 X6.643 Y9.27
G01 X6.624 Y9.236
G01 X6.604 Y9.202
G01 X6.585 Y9.168
G01 X6.566 Y9.134
G01 X6.546 Y9.1
G01 X6.527 Y9.066
G01 X6.508 Y9.032
G01 X6.489 Y8.998
G01 X6.47 Y8.964
G01 X6.452 Y8.93
G01 X6.433 Y8.896
G01 X6.414 Y8.862
G01 X6.395 Y8.828
G01 X6.377 Y8.794
G01 X6.358 Y8.759
G01 X6.339 Y8.725
G01 X6.321 Y8.691
G01 X6.302 Y8.657
G01 X6.284 Y8.622
G01 X6.266 Y8.588
G01 X6.247 Y8.554
G01 X6.229 Y8.519
G01 X6.211 Y8.485
G01 X6.193 Y8.451
G01 X6.175 Y8.416
G01 X6.157 Y8.382
G01 X6.139 Y8.347
G01 X6.121 Y8.313
G01 X6.103 Y8.278
G01 X6.032 Y8.14
G01 X5.962 Y8.002
G01 X5.892 Y7.863
G01 X5.875 Y7.828
G01 X5.806 Y7.689
G01 X5.739 Y7.55
G01 X5.671 Y7.41
G01 X5.605 Y7.27
G01 X5.539 Y7.13
G01 X5.474 Y6.989
G01 X5.458 Y6.954
G01 X5.442 Y6.919
G01 X5.426 Y6.884
G01 X5.41 Y6.849
G01 X5.394 Y6.814
G01 X5.378 Y6.778
G01 X5.362 Y6.743
G01 X5.299 Y6.602
G01 X5.283 Y6.5
G01 X5.221 Y6.4
G01 X5.16 Y6.2
G01 X5.099 Y6.1
G01 X5.039 Y6
G01 X5.024 Y5.964
G01 X4.965 Y5.822
G01 X4.907 Y5.679
G01 X4.849 Y5.536
G01 X4.792 Y5.393
G01 X4.736 Y5.249
G01 X4.681 Y5.106
G01 X4.627 Y4.962
G01 X4.573 Y4.818
G01 X4.52 Y4.674
G01 X4.507 Y4.637
G01 X4.456 Y4.493
G01 X4.393 Y4.312
G01 X4.343 Y4.166
G01 X4.295 Y4.021
G01 X4.248 Y3.875
G01 X4.236 Y3.838
G01 X4.19 Y3.692
G01 X4.146 Y3.546
G01 X4.102 Y3.399
G01 X4.06 Y3.2
G01 X4.02 Y3.105
G01 X3.971 Y2.92
G01 X3.934 Y2.772
G01 X3.925 Y2.735
G01 X3.891 Y2.587
G01 X3.882 Y2.549
G01 X3.85 Y2.401
G01 X3.828 Y2.289
G01 X3.82 Y2.251
G01 X3.813 Y2.214
G01 X3.806 Y2.177
G01 X3.799 Y2.139
G01 X3.793 Y2.102
G01 X3.768 Y1.952
G01 X3.762 Y1.914
G01 X3.757 Y1.877
G01 X3.736 Y1.726
G01 X3.732 Y1.688
G01 X3.72 Y1.575
G01 X3.708 Y1.424
G01 X3.7 Y1.273
G01 X3.699 Y1.083
G01 X3.706 Y0.932
G01 X3.722 Y0.781
G01 X3.75 Y0.631
G01 X3.759 Y0.594
G01 X3.769 Y0.557
G01 X3.82 Y0.413
G01 X3.837 Y0.378
G01 X3.854 Y0.343
G01 X3.874 Y0.309

G01 X3.918 Y0.244

G01 X3.97 Y0.183

G01 X4.03 Y0.129

G01 X4.099 Y0.083

G01 X4.175 Y0.047
G01 X4.215 Y0.033
G01 X4.255 Y0.021
G01 X4.297 Y0.012
G01 X4.339 Y0.006
G01 X4.382 Y0.002

G01 X4.805 Y0.057
G01 X4.847 Y0.07
G01 X4.888 Y0.083

S1

G00 X15.562 Y9.744

S100

G01 X15.539 Y9.776

G01 X15.491 Y9.84
G01 X15.443 Y9.903
G01 X15.394 Y9.965
G01 X15.345 Y10.027
G01 X15.294 Y10.088

G01 X15.243 Y10.149

G01 X15.191 Y10.21

G01 X15.138 Y10.269

G01 X15.084 Y10.328

G01 X15.029 Y10.387

G01 X14.973 Y10.445

G01 X14.916 Y10.502

G01 X14.859 Y10.558

G01 X14.8 Y10.614

G01 X14.741 Y10.669

G01 X14.68 Y10.723

G01 X14.587 Y10.802
G01 X14.556 Y10.828
G01 X14.428 Y10.93
G01 X14.363 Y10.98
G01 X14.296 Y11.028
G01 X14.229 Y11.075

G01 X14.126 Y11.144

G01 X14.056 Y11.189

G01 X13.986 Y11.233

G01 X13.914 Y11.275

G01 X13.841 Y11.316

G01 X13.768 Y11.356

G01 X13.694 Y11.394

G01 X13.618 Y11.432

G01 X13.542 Y11.468

G01 X13.466 Y11.502

G01 X13.388 Y11.536

G01 X13.31 Y11.568

G01 X13.231 Y11.598

G01 X13.151 Y11.628

G01 X13.071 Y11.656

G01 X12.99 Y11.682

G01 X12.908 Y11.707

G01 X12.826 Y11.731

G01 X12.743 Y11.753

G01 X12.66 Y11.774

G01 X12.577 Y11.794

G01 X12.493 Y11.812

G01 X12.409 Y11.829

S1
G00 X1.099 Y11.496
S100

G01 X1.059 Y11.482

G01 X0.979 Y11.454

G01 X0.898 Y11.427

G01 X0.817 Y11.401

G01 X0.736 Y11.376

G01 X0.653 Y11.353

G01 X0.571 Y11.332

G01 X0.487 Y11.313


G01 X0.318 Y11.285
G01 X0.232 Y11.279
G01 X0.146 Y11.283
G01 X0.064 Y11.306
G01 X0.009 Y11.362
G01 X0.002 Y11.437
G01 X0.025 Y11.509
G01 X0.061 Y11.578
G01 X0.105 Y11.642
G01 X0.154 Y11.705
G01 X0.234 Y11.794
G01 X0.32 Y11.88
G01 X0.409 Y11.962
G01 X0.501 Y12.041

G01 X0.595 Y12.118

G01 X0.692 Y12.192

G01 X0.79 Y12.264

G01 X0.891 Y12.334

G01 X0.993 Y12.403

G01 X1.099 Y12.47

G01 X1.17 Y12.513

G01 X1.242 Y12.556

G01 X1.315 Y12.598

G01 X1.389 Y12.639

G01 X1.464 Y12.679


G01 X1.655 Y12.773

S1
G00 X3.633 Y15.723
S100

G01 X3.673 Y15.738
G01 X3.713 Y15.752

G01 X3.793 Y15.779

G01 X3.875 Y15.805

G01 X3.997 Y15.841

G01 X4.121 Y15.873

G01 X4.247 Y15.901

G01 X4.373 Y15.926

G01 X4.5 Y15.947
G01 X4.542 Y15.953

G01 X4.67 Y15.969

G01 X4.799 Y15.982

G01 X4.928 Y15.991

G01 X5.057 15.997

G01 X5.186 Y16

G01 X5.315 Y15.999

G01 X5.445 Y15.995

G01 X5.574 Y15.988

G01 X5.703 Y15.977

G01 X5.831 Y15.963

G01 X5.959 Y15.946

G01 X6.086 Y15.926

G01 X6.213 Y15.903

G01 X6.339 Y15.878

G01 X6.464 Y15.849

G01 X6.588 Y15.817
G01 X6.711 Y15.782
G01 X6.833 Y15.745
G01 X6.954 Y15.705
G01 X7.074 Y15.662
G01 X7.192 Y15.616
G01 X7.231 Y15.6
G01 X7.309 Y15.568
G01 X7.424 Y15.517
G01 X7.538 Y15.463

G01 X7.724 Y15.368

G01 X7.833 Y15.307

G01 X7.94 Y15.243

G01 X8.045 Y15.177

G01 X8.148 Y15.109

G01 X8.249 Y15.037

G01 X8.347 Y14.964

G01 X8.442 Y14.887

G01 X8.535 Y14.808

G01 X8.624 Y14.726

G01 X8.711 Y14.642

G01 X8.794 Y14.555

G01 X8.873 Y14.466


G01 X8.973 Y14.343

G01 X9.043 Y14.248

G01 X9.109 Y14.151

G01 X9.171 Y14.051

G01 X9.227 Y13.949

G01 X9.278 Y13.845

G01 X9.324 Y13.739

G01 X9.364 Y13.631

G01 X9.408 Y13.485

G01 X9.433 Y13.374

G01 X9.452 Y13.26

G01 X9.465 Y13.15

G01 X9.471 Y13.037

G01 X9.47 Y12.923

G01 X9.462 Y12.81

G01 X9.447 Y12.698
G01 X9.434 Y12.623

S1
G00 X8.247 Y12.108
S100

G01 X8.222 Y12.139
G01 X8.198 Y12.17
G01 X8.173 Y12.201
G01 X8.148 Y12.232
G01 X8.074 Y12.325

G01 X8 Y12.418

G01 X7.926 Y12.511

G01 X7.851 Y12.603

G01 X7.776 Y12.695

G01 X7.699 Y12.787

G01 X7.622 Y12.877

G01 X7.542 Y12.967

G01 X7.462 Y13.056

G01 X7.379 Y13.143

G01 X7.295 Y13.23

G01 X7.21 Y13.315

G01 X7.123 Y13.398

G01 X7.034 Y13.481

G01 X6.944 Y13.563

G01 X6.853 Y13.643

G01 X6.76 Y13.722

G01 X6.635 Y13.826

G01 X6.54 Y13.903

G01 X6.444 Y13.98

G01 X6.348 Y14.055

G01 X6.25 Y14.13
G01 X6.152 Y14.204
G01 X6.053 Y14.277
G01 X5.954 Y14.349
G01 X5.853 Y14.421
G01 X5.752 Y14.492


G01 X5.651 Y14.562

G01 X5.548 Y14.631

G01 X5.445 Y14.7

G01 X5.341 Y14.767

G01 X5.237 Y14.834

G01 X5.132 Y14.901

G01 X5.026 Y14.966

G01 X4.92 Y15.031

G01 X4.813 Y15.094


G01 X4.705 Y15.157


G01 X4.597 Y15.219


G01 X4.488 Y15.281


G01 X4.378 Y15.341

G01 X4.268 Y15.401

G01 X4.157 Y15.46

G01 X4.046 Y15.518

G01 X3.934 Y15.575

G01 X3.822 Y15.631

G01 X3.709 Y15.687

G01 X3.633 Y15.723

S1
G00 X1.655 Y12.773
S100

G01 X1.694 Y12.79

G01 X1.811 Y12.839

G01 X1.929 Y12.887

G01 X2.047 Y12.935

G01 X2.166 Y12.981

G01 X2.285 Y13.025

G01 X2.405 Y13.069

G01 X2.526 Y13.111

G01 X2.647 Y13.152
G01 X2.688 Y13.165

G01 X2.81 Y13.204

G01 X2.933 Y13.241

G01 X3.056 Y13.276

G01 X3.18 Y13.31
G01 X3.222 Y13.321

G01 X3.347 Y13.352


G01 X3.472 Y13.381

G01 X3.599 Y13.407

G01 X3.726 Y13.432

G01 X3.853 Y13.454

G01 X3.981 Y13.473

G01 X4.11 Y13.49

G01 X4.239 Y13.504

G01 X4.368 Y13.514

G01 X4.498 Y13.522

G01 X4.627 Y13.527

G01 X4.757 Y13.528

G01 X4.887 Y13.526

G01 X5.017 Y13.52

G01 X5.147 Y13.51

G01 X5.276 Y13.497

G01 X5.404 Y13.481

G01 X5.532 Y13.46

G01 X5.659 Y13.436

G01 X5.785 Y13.408

G01 X5.91 Y13.377

G01 X6.033 Y13.342

G01 X6.196 Y13.29

G01 X6.357 Y13.233

G01 X6.514 Y13.17

G01 X6.669 Y13.102

G01 X6.822 Y13.03

G01 X6.971 Y12.953

G01 X7.118 Y12.873

G01 X7.263 Y12.79

G01 X7.405 Y12.703

G01 X7.544 Y12.613

G01 X7.682 Y12.521

G01 X7.818 Y12.427

G01 X7.952 Y12.331

G01 X8.084 Y12.233

G01 X8.215 Y12.133
G01 X8.247 Y12.108

S1
G00 X5.25 Y1.014
S100

G01 X5.25 Y1.052

G01 X5.251 Y1.203

G01 X5.254 Y1.431

G01 X5.258 Y1.582

G01 X5.263 Y1.734

G01 X5.269 Y1.885

G01 X5.276 Y2.036

G01 X5.285 Y2.188

G01 X5.295 Y2.339

G01 X5.307 Y2.49

G01 X5.32 Y2.641

G01 X5.334 Y2.792

G01 X5.351 Y2.943

G01 X5.368 Y3.094

G01 X5.388 Y3.244

G01 X5.409 Y3.395

G01 X5.432 Y3.545

G01 X5.456 Y3.695

G01 X5.483 Y3.845

G01 X5.511 Y3.994

G01 X5.54 Y4.143

G01 X5.572 Y4.292

G01 X5.605 Y4.441

G01 X5.641 Y4.589

G01 X5.677 Y4.737

G01 X5.716 Y4.885

G01 X5.757 Y5.032

G01 X5.799 Y5.179
G01 X5.81 Y5.216

G01 X5.854 Y5.363
G01 X5.865 Y5.399

G01 X5.912 Y5.545

G01 X5.96 Y5.691

G01 X6.009 Y5.836

G01 X6.06 Y5.981

G01 X6.113 Y6.125

G01 X6.167 Y6.269

G01 X6.223 Y6.412

G01 X6.28 Y6.555

G01 X6.339 Y6.698

G01 X6.398 Y6.84

G01 X6.46 Y6.982

G01 X6.522 Y7.123

G01 X6.586 Y7.264

G01 X6.65 Y7.405

G01 X6.716 Y7.545

G01 X6.783 Y7.684

G01 X6.851 Y7.824

G01 X6.92 Y7.963

G01 X6.99 Y8.101

G01 X7.061 Y8.24

G01 X7.133 Y8.377

G01 X7.206 Y8.515

G01 X7.279 Y8.652

G01 X7.353 Y8.789

G01 X7.428 Y8.925

G01 X7.504 Y9.062

G01 X7.581 Y9.198

G01 X7.658 Y9.333

G01 X7.736 Y9.469

G01 X7.814 Y9.604

G01 X7.897 Y9.736

G01 X7.989 Y9.862

G01 X8.077 Y9.989


G01 X8.163 Y10.119

G01 X8.247 Y10.249

G01 X8.33 Y10.379

G01 X8.413 Y10.51

G01 X8.499 Y10.639

G01 X8.591 Y10.764

G01 X8.707 Y10.873
G01 X8.747 Y10.884

G01 X8.833 Y10.766

G01 X8.86 Y10.582

G01 X8.868 Y10.388

G01 X8.868 Y10.239

G01 X8.888 Y10.089

G01 X8.918 Y9.901

G01 X8.953 Y9.714

G01 X8.976 Y9.602
G01 X8.984 Y9.565

G01 X9 Y9.49

G01 X9.034 Y9.342

G01 X9.07 Y9.193

G01 X9.109 Y9.046

G01 X9.16 Y8.861

G01 X9.203 Y8.715

G01 X9.248 Y8.568

G01 X9.295 Y8.422

G01 X9.357 Y8.241

G01 X9.409 Y8.096

G01 X9.465 Y7.953

G01 X9.523 Y7.81

G01 X9.584 Y7.668

G01 X9.649 Y7.527

G01 X9.718 Y7.388

G01 X9.792 Y7.252

G01 X9.873 Y7.117

G01 X9.961 Y6.987

G01 X10.059 Y6.862

G01 X10.171 Y6.746

G01 X10.302 Y6.648

G01 X10.459 Y6.586

G01 X10.67 Y6.607

G01 X10.811 Y6.695

G01 X10.948 Y6.842
G01 X10.971 Y6.873

S1

G00 X9.443 Y12.631

S100

G01 X9.443 Y12.631
G01 X9.505 Y12.683
G01 X9.537 Y12.7
G01 X9.667 Y12.8
G01 X9.802 Y12.9
G01 X9.941 Y12.991
G01 X9.977 Y13.013
G01 X10.121 Y13.096
G01 X10.269 Y13.174
G01 X10.42 Y13.247
G01 X10.574 Y13.315
G01 X10.731 Y13.379
G01 X10.77 Y13.395
G01 X10.929 Y13.453
G01 X11.09 Y13.508
G01 X11.253 Y13.558
G01 X11.417 Y13.604
G01 X11.583 Y13.647
G01 X11.625 Y13.657
G01 X11.792 Y13.695
G01 X11.96 Y13.729
G01 X12.129 Y13.76
G01 X12.342 Y13.793
G01 X12.512 Y13.815
G01 X12.555 Y13.82
G01 X12.726 Y13.838
G01 X12.898 Y13.853
G01 X13.07 Y13.864
G01 X13.243 Y13.871
G01 X13.416 Y13.874
G01 X13.459 Y13.875
G01 X13.631 Y13.874
G01 X13.804 Y13.869
G01 X13.976 Y13.859
G01 X14.148 Y13.846
G01 X14.32 Y13.828
G01 X14.49 Y13.805
G01 X14.618 Y13.785
G01 X14.744 Y13.761
G01 X14.87 Y13.734

G01 X14.995 Y13.703
G01 X15.118 Y13.668
G01 X15.239 Y13.629
G01 X15.358 Y13.585
G01 X15.286 Y13.491
G01 X15.209 Y13.4
G01 X15.13 Y13.311
G01 X15.047 Y13.225
G01 X14.961 Y13.14
G01 X14.872 Y13.059
G01 X14.78 Y12.979
G01 X14.685 Y12.902
G01 X14.588 Y12.828
G01 X14.489 Y12.755
G01 X14.387 Y12.686
G01 X14.284 Y12.619
G01 X14.178 Y12.554
G01 X14.07 Y12.491
G01 X13.961 Y12.431
G01 X13.85 Y12.373
G01 X13.738 Y12.317
G01 X13.624 Y12.264
G01 X13.509 Y12.213
G01 X13.393 Y12.164
G01 X13.275 Y12.117
G01 X13.236 Y12.102
G01 X13.117 Y12.058
G01 X12.997 Y12.016
G01 X12.876 Y11.976
G01 X12.754 Y11.938
G01 X12.632 Y11.902
G01 X12.509 Y11.869
G01 X12.385 Y11.837

S1
G00 X4.888 Y0.083
S100

G01 X4.93 Y0.094
G01 X4.969 Y0.108
G01 X5.006 Y0.127
G01 X5.041 Y0.15
G01 X5.071 Y0.177
G01 X5.098 Y0.206
G01 X5.122 Y0.238
G01 X5.142 Y0.271
G01 X5.198 Y0.413
G01 X5.207 Y0.45
G01 X5.231 Y0.6
G01 X5.234 Y0.637
G01 X5.242 Y0.788
G01 X5.243 Y0.826
G01 X5.25 Y1.014

S1
G00 X15.155 Y8.359
S100

G01 X15.197 Y8.353
G01 X15.24 Y8.347
G01 X15.282 Y8.342
G01 X15.325 Y8.337
G01 X15.539 Y8.3
G01 X15.71 Y8.337
G01 X15.751 Y8.3
G01 X15.934 Y8.4
G01 X16 Y8.612
G01 X16 Y8.65
G01 X15.997 Y8.687
G01 X15.966 Y8.835
G01 X15.955 Y8.872
G01 X15.889 Y9.05
G01 X15.828 Y9.191
G01 X15.747 Y9.364
G01 X15.663 Y9.537
G01 X15.579 Y9.71
G01 X15.562 Y9.744

S1
G00 X10.971 Y6.873
S100

G01 X10.991 Y6.907
G01 X11.047 Y7.009
G01 X11.117 Y7.147
G01 X11.133 Y7.182
G01 X11.195 Y7.323
G01 X11.264 Y7.502
G01 X11.277 Y7.538
G01 X11.324 Y7.683
G01 X11.366 Y7.83
G01 X11.402 Y7.978
G01 X11.41 Y8.015
G01 X11.439 Y8.164
G01 X11.446 Y8.201
G01 X11.468 Y8.351
G01 X11.488 Y8.539
G01 X11.499 Y8.727
G01 X11.501 Y8.916
G01 X11.493 Y9.105
G01 X11.48 Y9.255
G01 X11.461 Y9.405
G01 X11.434 Y9.555
G01 X11.401 Y9.703
G01 X11.36 Y9.85
G01 X11.349 Y9.886
G01 X11.299 Y10.031
G01 X11.225 Y10.2082
G01 X11.157 Y10.347
G01 X11.08 Y10.482
G01 X11.059 Y10.515
G01 X10.971 Y10.645

S1
G00 X4.323 Y11.828
S100

G01 X4.282 Y11.842
G01 X4.241 Y11.853
G01 X4.2 Y11.864
G01 X4.031 Y11.895
G01 X3.988 Y11.901
G01 X3.772 Y11.917
G01 X3.599 Y11.919
G01 X3.556 Y11.918
G01 X3.383 Y11.911
G01 X3.211 Y11.898
G01 X3.039 Y11.88
G01 X2.867 Y11.859
G01 X2.825 Y11.853
G01 X2.654 Y11.827
G01 X2.484 Y11.798
G01 X2.315 Y11.767
G01 X2.146 Y11.733
G01 X1.978 Y11.698
G01 X1.936 Y11.689
G01 X1.768 Y11.652
G01 X1.6 Y11.613
G01 X1.433 Y11.574
G01 X1.266 Y11.535
G01 X1.099 Y11.496

S1
G00 X10.971 Y10.645
S100

G01 X11.004 Y10.62
G01 X11.036 Y10.595
G01 X11.132 Y10.518
G01 X11.258 Y10.415
G01 X11.384 Y10.311
G01 X11.508 Y10.206
G01 X11.631 Y10.1
G01 X11.753 Y9.993
G01 X11.905 Y9.858
G01 X12.027 Y9.751
G01 X12.149 Y9.644
G01 X12.272 Y9.538
G01 X12.303 Y9.511
G01 X12.429 Y9.408
G01 X12.557 Y9.307
G01 X12.724 Y9.186
G01 X12.862 Y9.095
G01 X13.005 Y9.01
G01 X13.041 Y8.99
G01 X13.189 Y8.912
G01 X13.342 Y8.841
G01 X13.498 Y8.776
G01 X13.657 Y8.716
G01 X13.818 Y8.662
G01 X13.859 Y8.649
G01 X13.981 Y8.613
G01 X14.146 Y8.567
G01 X14.312 Y8.526
G01 X14.48 Y8.487
G01 X14.648 Y8.452
G01 X14.816 Y8.419
G01 X14.985 Y8.388
G01 X15.155 Y8.359
S1
