# Supplementary material for: Catalytically Active Light Printed Microstructures
Source: Adv Mater. 2025 Jun 6;37(34):2506663. doi: 10.1002/adma.202506663 (PMC12392858; doi:10.1002/adma.202506663)
Supplement: Supplementary file 2 — Supporting Information [file ADMA-37-2506663-s002.zip › Supplementary Files 4.txt]

S1

V X0.4
V Y0.4

G00 X2.566 Y0.782

S100

G00 X2.56643186786495 Y0.782381259239604
G01 X2.72455671605538 Y0.950380955991054
G01 X2.93223220791839 Y1.13172358894659
G01 X3.23342239494778 Y1.3439975740116
G01 X3.84284673305805 Y1.67696448201357
G01 X4.50036434296818 Y1.98961373715932
G01 X5.28127277143551 Y2.41749744134036
G01 X5.64002914743745 Y2.65676054736363
G01 X6.00728685936361 Y2.94424017285167
G01 X6.20621811999028 Y3.13346726810962
G01 X6.38693223220792 Y3.34119252492324
G01 X6.58197716784066 Y3.61350972290664
G01 X6.78333738158854 Y3.95800007581214
G01 X6.98469759533641 Y4.38133505174178
G01 X7.1826572747146 Y4.8865471361965
G01 X7.37891668690794 Y5.47121034077556
G01 X7.46708768520767 Y5.79962852052614
G01 X7.58343453971338 Y6.24843637466358
G01 X7.63322807869808 Y6.38459497365528
G01 X7.65776050522225 Y6.43978620977218
G01 X7.6939519067282 Y6.51013987339373
G01 X7.70755404420695 Y6.49679693718964
G01 X7.71945591450085 Y6.48224100678519
G01 X7.72990041292203 Y6.46677533073045
G01 X7.73888753947049 Y6.45009666047534
G01 X7.74641729414622 Y6.43281149312005
G01 X7.75540442069468 Y6.4052158750616
G01 X7.76196259412193 Y6.37580076570259
G01 X7.7663347097401 Y6.34517266214321
G01 X7.76924945348555 Y6.30241461658011
G01 X7.76876366286131 Y6.22447973920625
G01 X7.7626912800583 Y6.1116712785717
G01 X7.76123390818557 Y6.00462454038892
G01 X7.81054165654603 Y5.34475569538683
G01 X7.85037648773379 Y5.09639513286077
G01 X7.88486762205489 Y4.95508130851749
G01 X7.91887296575176 Y4.85228005003601
G01 X7.94826329851834 Y4.78192638641446
G01 X7.98178285159096 Y4.71854743944505
G01 X8.01918872965752 Y4.66274970622797
G01 X8.04663589992713 Y4.62969561426784
G01 X8.07626912800583 Y4.60088700200902
G01 X8.1127034248239 Y4.65304575262499
G01 X8.14525139664805 Y4.71005648004245
G01 X8.18727228564489 Y4.80406353057124
G01 X8.22224921059024 Y4.90686478905273
G01 X8.25965508865679 Y5.05575982714833
G01 X8.30046150109303 Y5.29805541867253
G01 X8.4187515180957 Y6.22508623630643
G01 X8.45567160553801 Y6.37428452295212
G01 X8.4780179742531 Y6.44403168947348
G01 X8.50352198202575 Y6.51013987339373
G01 X8.51663832888025 Y6.50134566544104
G01 X8.52878309448628 Y6.49133846328797
G01 X8.53947048821958 Y6.48072476403472
G01 X8.5491863007044 Y6.46920131913119
G01 X8.55768763662861 Y6.45676812857738
G01 X8.56886082098615 Y6.43675372427125
G01 X8.57809084284673 Y6.41552632576475
G01 X8.58537770221035 Y6.39308593305788
G01 X8.5931503521982 Y6.36185133239832
G01 X8.60578090842847 Y6.25419809711535
G01 X8.61598251153753 Y6.14502861908192
G01 X8.74908914257955 Y5.47272658352602
G01 X8.93441826572747 Y4.79648231681892
G01 X9.12169055137236 Y4.26701034835677
G01 X9.28953121204761 Y3.88673666654031
G01 X9.37867379159582 Y3.71661422993821
G01 X9.47048821957736 Y3.56195746939085
G01 X9.62496963808599 Y3.34088927637315
G01 X9.85304833616711 Y3.07251430954096
G01 X10.1678406606752 Y2.77381448769948
G01 X11.5491863007044 Y1.87225654827338
G01 X12.9336895797911 Y1.00708843485842
G01 X13.3143065338839 Y0.687161214510443
G01 X13.3602137478747 Y0.661385087752549
G01 X13.4061209618654 Y0.641977180546605
G01 X13.3223220791839 Y2.66949698646753
G01 X13.203546271557 Y3.61381297145673
G01 X13.0718970123877 Y4.2360789962473
G01 X12.9329608938547 Y4.69337780978735
G01 X12.80641243624 Y5.00905955043402
G01 X12.6594607724071 Y5.29866191577271
G01 X12.489919844547 Y5.55915242030249
G01 X9.52854019917416 Y7.52268678215382
G01 X9.47437454457129 Y7.58788522042379
G01 X9.40296332280787 Y7.68917023615481
G01 X9.74933203789167 Y7.76801485917895
G01 X9.95093514695166 Y7.78863576058527
G01 X10.0828273014331 Y7.78681626928471
G01 X10.189458343454 Y7.77317008453053
G01 X11.608938547486 Y7.66036162389598
G01 X11.9373330094729 Y7.71615935711307
G01 X12.1688122419237 Y7.78408703233388
G01 X12.3519553072626 Y7.86111216405746
G01 X12.5217391304348 Y7.95693870588681
G01 X12.6281272771436 Y8.03184109775975
G01 X12.753947048822 Y8.13858458739244
G01 X12.8542628127277 Y8.24199234297411
G01 X12.9689094000486 Y8.38512565861794
G01 X13.0932717998543 Y8.57253326257534
G01 X13.3155210104445 Y8.98100905955043
G01 X13.5103230507651 Y9.36795420946894
G01 X13.7432596550887 Y9.76702930139115
G01 X13.776293417537 Y9.81100034115462
G01 X13.8333738158854 Y9.87437928812403
G01 X13.9948991984455 Y10.0405594935749
G01 X14.0272042749575 Y10.0845305333384
G01 X14.0505222249211 Y10.1230430992002
G01 X14.874908914258 Y11.6019862780031
G01 X15.0592664561574 Y11.8376104014253
G01 X15.2693709011416 Y12.1681513210265
G01 X15.4561573961623 Y12.5311398354877
G01 X15.6495020646102 Y12.9984458511808
G01 X15.832645129949 Y13.5694628710056
G01 X15.9698809812971 Y14.1468481103825
G01 X15.9902841875152 Y14.2784579811228
G01 X16 Y14.4070353663622
G01 X15.9995142093758 Y14.5565369015579
G01 X15.987855234394 Y14.7008832114021
G01 X15.9589506922516 Y14.8849550813085
G01 X15.9101287345154 Y15.1002615518745
G01 X15.8574204517853 Y15.297979606535
G01 X15.8251153752733 Y15.2885789014821
G01 X15.7962108331309 Y15.275235965278
G01 X15.7704639300462 Y15.258860543573
G01 X15.7471459800826 Y15.2397558849172
G01 X15.7262569832402 Y15.2179219893105
G01 X15.7073111488948 Y15.1936621053031
G01 X15.6847218848676 Y15.1584852734923
G01 X15.6543599708526 Y15.1008680489746
G01 X15.602866164683 Y14.9871498426898
G01 X15.542385231965 Y14.8770706190061
G01 X15.3852319650231 Y14.6684356165422
G01 X15.1741559387904 Y14.4376634699215
G01 X14.832645129949 Y14.1304726886775
G01 X14.3461258197717 Y13.7674841742163
G01 X13.8107845518582 Y13.4169288503089
G01 X10.6324993927617 Y11.3645426632804
G01 X9.98056837503036 Y10.7932223949054
G01 X9.55380131163469 Y10.3395625639665
G01 X9.23973767306291 Y9.9435199575452
G01 X8.95312120476075 Y9.5141200106137
G01 X8.91717269856692 Y9.44801182669345
G01 X8.81467087685208 Y9.25241651188355
G01 X8.78017974253097 Y9.20268374966832
G01 X8.74957493320379 Y9.16750691785755
G01 X8.7247996113675 Y9.14476327660058
G01 X8.69808112703425 Y9.12535536939464
G01 X8.66941948020403 Y9.11019294188999
G01 X8.64901627398591 Y9.10230847958758
G01 X8.62764148651931 Y9.09685000568591
G01 X8.61646830216177 Y9.09503051438535
G01 X8.59339324751032 Y9.09321102308479
G01 X8.58562059752247 Y9.1098896933399
G01 X8.5800340053437 Y9.1268716121451
G01 X8.57663347097401 Y9.1438535309503
G01 X8.31260626669905 Y9.45680603464615
G01 X8.31284916201117 Y9.48136916720367
G01 X8.31479232450814 Y9.50441605701073
G01 X8.31843575418995 Y9.52655320116751
G01 X8.3262084041778 Y9.55748455327698
G01 X8.3368957979111 Y9.58659641408589
G01 X8.35414136507165 Y9.62328948864713
G01 X8.45154238523197 Y9.79917364770099
G01 X8.46368715083799 Y9.83222773966112
G01 X8.47364585863493 Y9.86831431712217
G01 X8.48093271799854 Y9.90743338008415
G01 X8.48530483361671 Y9.95383040824836
G01 X8.48603351955307 Y9.99992418786248
G01 X8.48287588049551 Y10.0575414123801
G01 X8.46708768520767 Y10.1730791099655
G01 X8.4376973524411 Y10.373829650127
G01 X8.43453971338353 Y10.4347826086957
G01 X8.43599708525626 Y10.4969485614647
G01 X8.44279815399563 Y10.5572950229332
G01 X8.45980082584406 Y10.6419013684091
G01 X8.49210590235609 Y10.752587089193
G01 X8.6844789895555 Y11.1989689549297
G01 X8.88583920330338 Y11.6198779424586
G01 X9.14986640757833 Y12.1775520260794
G01 X9.40296332280787 Y12.6588074750768
G01 X9.8885110517367 Y13.528221068193
G01 X10.1182900170027 Y13.8605814790948
G01 X11.022103473403 Y15.8877980364656
G01 X10.71362642701 Y15.5733292900193
G01 X10.39519067282 Y15.1806224176491
G01 X9.88802526111246 Y14.4076418634623
G01 X9.40296332280787 Y13.5291308138433
G01 X8.89701238766092 Y12.5008149804784
G01 X8.45858634928346 Y11.4233728819984
G01 X8.23925188243867 Y10.8095978166104
G01 X8.20427495749332 Y10.7365149160381
G01 X8.16614039349041 Y10.6655547553163
G01 X7.43356813213505 Y12.5538834767446
G01 X6.74568860820986 Y13.9727834426292
G01 X6.15108088413894 Y14.9822978658883
G01 X5.42239494777751 Y16
G01 X6.53461258197717 Y13.4311815321633
G01 X6.98591207189701 Y12.5605549448467
G01 X7.40150595093515 Y11.6480800576172
G01 X7.7354870051008 Y10.8829839657329
G01 X7.78989555501579 Y10.7104355407301
G01 X7.81588535341268 Y10.5948978431447
G01 X7.82511537527326 Y10.5300026534248
G01 X7.82875880495506 Y10.4687464463061
G01 X7.82754432839446 Y10.4247754065426
G01 X7.82268642215205 Y10.3808043667791
G01 X7.81029876123391 Y10.3156059285092
G01 X7.74301675977654 Y10.0396497479246
G01 X7.73864464415837 Y9.99780144801183
G01 X7.73743016759777 Y9.96656684735226
G01 X7.73888753947049 Y9.93533224669269
G01 X7.74180228321593 Y9.91076911413517
G01 X7.74908914257955 Y9.87468253667412
G01 X7.75953364100073 Y9.83950570486335
G01 X7.77726499878552 Y9.79371517379932
G01 X7.89045421423367 Y9.54565785982336
G01 X7.89992713140636 Y9.51048102801258
G01 X7.9062424095215 Y9.47439445055153
G01 X7.90842846733058 Y9.44983131799401
G01 X7.9086713626427 Y9.4246616883363
G01 X7.90672820014574 Y9.39888556157841
G01 X7.90259897983969 Y9.37280618627042
G01 X7.89628370172456 Y9.34581706531216
G01 X7.87976682050036 Y9.3479398051628
G01 X7.63784308962837 Y9.17963685986126
G01 X7.63298518338596 Y9.16447443235662
G01 X7.62642700995871 Y9.14931200485198
G01 X7.32426524168084 Y9.63359993935029
G01 X6.90089871265485 Y10.1924870171714
G01 X6.33495263541414 Y10.8041393427088
G01 X5.60918144279815 Y11.4500587544066
G01 X4.01821714840904 Y12.5893635571055
G01 X2.36410007286859 Y13.6416360259277
G01 X1.68375030361914 Y14.1219817292749
G01 X1.35292688851105 Y14.4100678518631
G01 X1.11950449356327 Y14.6569121716387
G01 X0.971581248481904 Y14.8458360183465
G01 X0.843818314306534 Y15.0450703157576
G01 X0.778236580034005 Y15.1697054698457
G01 X0.722370658246296 Y15.297979606535
G01 X0.711926159825115 Y15.3283044615443
G01 X0.698081127034248 Y15.3825859520109
G01 X0.653388389604081 Y15.6012281566279
G01 X0.638814670876852 Y15.6433797050908
G01 X0.625212533398105 Y15.6721883173496
G01 X0.614768034976925 Y15.6903832303552
G01 X0.603109059995142 Y15.7070619006103
G01 X0.589749817828516 Y15.722527576665
G01 X0.574933203789167 Y15.7364770099693
G01 X0.558416322564975 Y15.7489102005231
G01 X0.540199174155939 Y15.7595238997764
G01 X0.519795967937819 Y15.7686213562791
G01 X0.497449599222735 Y15.7752928243812
G01 X0.459557930531941 Y15.689776733255
G01 X0.418751518095701 Y15.5712065501687
G01 X0.379402477532184 Y15.4153367954209
G01 X0.345397133835317 Y15.2191349835109
G01 X0.318921544814185 Y14.9537925021796
G01 X0.309934418265727 Y14.6854175353474
G01 X0.317464172941462 Y14.3997574011599
G01 X0.353169783823172 Y14.0300974185967
G01 X0.415108088413894 Y13.6716576323869
G01 X0.502307505465145 Y13.3268640309314
G01 X0.613310663104202 Y12.999052348281
G01 X0.746903084770464 Y12.6906485728365
G01 X0.901141607966966 Y12.4043819415488
G01 X1.07505465144523 Y12.143588188469
G01 X1.26718484333252 Y11.9103900534476
G01 X1.47607481175613 Y11.7081232705356
G01 X2.32547971824144 Y10.2382775482355
G01 X2.47534612581977 Y10.0123573784163
G01 X2.7141122176342 Y9.56900799818051
G01 X3.0711683264513 Y8.88669876047155
G01 X3.19140150595094 Y8.70353663621546
G01 X3.35341267913529 Y8.50339259315416
G01 X3.51809570075298 Y8.34206436450476
G01 X3.69492348797668 Y8.20135703726166
G01 X3.88559630799126 Y8.0809673628748
G01 X4.0913286373573 Y7.98089534134415
G01 X4.35292688851105 Y7.88901103066601
G01 X4.63978625212533 Y7.82381259239604
G01 X4.90769978139422 Y7.78893900913536
G01 X5.19771678406607 Y7.77347333308063
G01 X5.86980811270342 Y7.80349493953982
G01 X5.9679378188001 Y7.83503278874948
G01 X6.10468787952393 Y7.86262840680793
G01 X6.28005829487491 Y7.87748758576248
G01 X6.43502550400777 Y7.87354535461127
G01 X6.58562059752247 Y7.85171145900459
G01 X6.67986397862521 Y7.82593533224669
G01 X6.7663347097401 Y7.79075850043592
G01 X6.82487247996114 Y7.7577044084758
G01 X6.86009230021861 Y7.73253477881809
G01 X6.90672820014574 Y7.68917023615481
G01 X6.71386932232208 Y7.52966149880596
G01 X5.35875637600194 Y6.5920169819188
G01 X4.08768520767549 Y6.18566392479436
G01 X3.93514695166383 Y6.05162806565331
G01 X3.72795725042507 Y5.82358515598347
G01 X3.54481418508623 Y5.56552063985444
G01 X3.38401748846247 Y5.27925400856677
G01 X3.24362399805684 Y4.96781774762139
G01 X3.08549914986641 Y4.51597740798302
G01 X2.92810298761234 Y3.90098934839468
G01 X2.70148166140393 Y2.39899927978469
G01 X2.56643186786495 Y0.782381259239604


S1
