# Supplementary material for: Catalytically Active Light Printed Microstructures
Source: Adv Mater. 2025 Jun 6;37(34):2506663. doi: 10.1002/adma.202506663 (PMC12392858; doi:10.1002/adma.202506663)
Supplement: Supplementary file 2 — Supporting Information [file ADMA-37-2506663-s002.zip › Supplementary Files 5.txt]

;y0
S1
G0 X0 Y2
V X0.35
S100
G0 X16 Y2
S1
V X2.2

;y1
S1
G0 X0 Y5
V X0.35
S100
G0 X16 Y5
S1
V X2.2

;y2
S1
G0 X0 Y8
V X0.35
S100
G0 X16 Y8
S1
V X2.2

;y3
S1
G0 X0 Y11
V X0.35
S100
G0 X16 Y11
S1
V X2.2

;y4
S1
G0 X0 Y14
V X0.35
S100
G0 X16 Y14
S1
V X2.2

;Pause
M601

;x0
S1
G0 X2 Y0
V Y0.35
S100
G0 X2 Y16
S1
V Y2.2

;x1
S1
G0 X5 Y0
V Y0.35
S100
G0 X5 Y16
S1
V Y2.2

;x2
S1
G0 X8 Y0
V Y0.35
S100
G0 X8 Y16
S1
V Y2.2

;x3
S1
G0 X11 Y0
V Y0.35
S100
G0 X11 Y16
S1
V Y2.2

;x4
S1
G0 X14 Y0
V Y0.35
S100
G0 X14 Y16
S1
V Y2.2
